# Supplementary material for: Comparative mitogenomic and phylogenetic insights from four newly sequenced tick mitochondrial genomes
Source: Front Vet Sci. 2026 Jan 22;12:1678349. doi: 10.3389/fvets.2025.1678349 (PMC12872541; doi:10.3389/fvets.2025.1678349)
Supplement: Supplementary file 1 [file Table_1.xlsx]

## Sheet: Sheet1
Family	Genus	Species	Accession no.†	Collected location	Host
Ixodidae	Haemaphysalis	Haemaphysalis warburtoni	NC_084204	Wenchuan County, Sichuan Province [31°28′37″N,103°35′24″E]	vegetation
Ixodidae	Ixodes	Ixodes crenulatus	OR872332	Jingdong County, Yunnan Province [24°27′36″N, 100°52′48″E]	vegetation
Ixodidae	Rhipicephalus	Rhipicephalus bursa	OR773535	Bole City, Xinjiang [44°51′10.4″N, 82°3′7.5″E]	vegetation
Ixodidae	Rhipicephalus	Rhipicephalus pumilio	NC_084205	Baoshan City, Yunnan Province [25°6′53.5″N, 99°9′38.7″E]	vegetation
