# Supplementary material for: Comparative mitogenomic and phylogenetic insights from four newly sequenced tick mitochondrial genomes
Source: Front Vet Sci. 2026 Jan 22;12:1678349. doi: 10.3389/fvets.2025.1678349 (PMC12872541; doi:10.3389/fvets.2025.1678349)
Supplement: Supplementary file 3 [file Table_3.xlsx]

## Sheet: Sheet1
Supplementary Table 3.1. The sequence characteristics of mitochondrial genome of 4 species in Ixodidae.
Speceis	Gene	Strand	Minimum	Maximum	Length	Strand codons	Stop codons	Anticodons	Continuity
Haemaphysalis warburtoni (NC084204)	trnM	+	1	64	64			CAT
	nad2	+	65	1024	960	ATT	TAA		-2
	trnW	+	1023	1083	61			TCA	-2
	trnY	-	1082	1145	64			GTA	-8
	cox1	+	1138	2676	1539	ATT	TAA		4
	cox2	+	2681	3355	675	ATG	TAA		1
	trnK	+	3357	3423	67			CTT	-1
	trnD	+	3423	3489	67			GTC
	atp8	+	3490	3648	159	ATT	TAA		-7
	atp6	+	3642	4307	666	ATG	TAA		3
	cox3	+	4311	5088	778	ATG	T
	trnG	+	5089	5150	62			TCC
	nad3	+	5151	5489	339	ATT	TAG		-2
	trnA	+	5488	5548	61			TGC	4
	trnR	+	5553	5612	60			TCG	-2
	trnN	+	5611	5671	61			GTT	8
	trnS1	+	5680	5734	55			TCT	4
	trnE	+	5739	5799	61			TTC	-7
	nad1	-	5793	6734	942	ATT	TAA
	trnL2	-	6735	6796	62			TAA
	rrnL	-	6797	7974	1178
	trnV	-	7975	8033	59			TAC
	rrnS	-	8034	8712	679				75
	CR	+	8788	9030	243				8
	trnI	+	9039	9103	65			GAT
	trnQ	-	9104	9170	67			TTG	13
	trnF	-	9184	9244	61			GAA	-1
	nad5	-	9244	10899	1656	ATT	TAA
	trnH	-	10900	10963	64			GTG
	nad4	-	10964	12278	1315	ATG	T		-7
	nad4L	-	12272	12547	276	ATG	TAA		2
	trnT	+	12550	12612	63			TGT
	trnP	-	12613	12672	60			TGG	3
	nad6	+	12676	13108	433	ATT	T
	cob	+	13109	14188	1080	ATG	TAG		-1
	trnS2	+	14188	14251	64			TGA	7
	trnL1	-	14259	14324	66			TAG	310
	trnC	+	14635	14688	54			GCA	6
Ixodes crenulatus (OR872332)	trnM	+	1	65	65			CAT	3
	nad2	+	69	1037	969	ATA	TAA		3
	trnW	+	1037	1101	65			TCA	-1
	trnC	-	1094	1156	63			GCA	-8
	trnY	-	1163	1226	64			GTA	6
	cox1	+	1219	2757	1539	ATT	TAA		-8
	cox2	+	2761	3436	676	ATG	T		3
	trnK	+	3437	3503	67			CTT
	trnD	+	3503	3566	64			GTC	-1
	atp8	+	3568	3723	156	ATT	TAA		1
	atp6	+	3717	4382	666	ATG	TAA		-7
	cox3	+	4389	5166	778	ATG	T		6
	trnG	+	5167	5230	64			TCC
	nad3	+	5231	5566	336	ATA	TAA
	trnA	+	5569	5629	61			TGC	2
	trnR	+	5629	5691	63			TCG	-1
	trnN	+	5692	5757	66			GTT
	trnS1	+	5762	5818	57			TCT	4
	trnE	+	5827	5888	62			TTC	8
	trnF	-	5887	5946	60			GAA	-2
	nad5	-	5947	7617	1671	ATT	TAA
	trnH	-	7618	7681	64			GTG
	nad4	-	7688	9010	1323	ATG	TAA		6
	nad4L	-	9004	9279	276	ATG	TAA		-7
	trnT	+	9282	9344	63			TGT	2
	trnP	-	9345	9405	61			TGG
	nad6	+	9408	9839	432	ATT	TAA		2
	cob	+	9839	10918	1080	ATG	TAA		-1
	trnS2	+	10920	10984	65			TGA	1
	nad1	-	10978	11920	943	GTG	T		-7
	trnL2	-	11921	11986	66			TAA
	trnL1	-	11996	12055	60			TAG	9
	rrnL	-	12056	13279	1224
	trnV	-	13280	13341	62			TAC
	rrnS	-	13342	14026	685
	CR	+	14057	14407	351				30
	trnI	+	14408	14476	69			GAT
	trnQ	-	14474	14544	71			TTG	-3
Rhipicephalus bursa (OR773535)	trnM	+	1	67	67			CAT	1
	nad2	+	68	1024	957	ATT	TAA
	trnW	+	1024	1085	62			TCA	-1
	trnY	-	1087	1150	64			GTA	1
	cox1	+	1143	2681	1539	ATT	TAA		-8
	cox2	+	2686	3358	673	ATG	T		4
	trnK	+	3359	3424	66			CTT
	trnD	+	3424	3490	67			GTC	-1
	atp8	+	3491	3652	162	ATT	TAA
	atp6	+	3652	4317	666	ATG	TAA		-1
	cox3	+	4327	5104	778	ATG	T		9
	trnG	+	5105	5169	65			TCC
	nad3	+	5170	5511	342	ATT	TAG
	trnA	+	5513	5573	61			TGC	1
	trnR	+	5575	5636	62			TCG	1
	trnN	+	5635	5695	61			GTT	-2
	trnS1	+	5699	5754	56			TCT	3
	trnE	+	5756	5818	63			TTC	1
	nad1	-	5821	6759	939	ATT	TAA		2
	trnL2	-	6760	6821	62			TAA
	rrnL	-	6822	8008	1187
	trnV	-	8009	8067	59			TAC
	rrnS	-	8068	8768	701
	trnI	+	9072	9134	63			GAT	303
	trnQ	-	9143	9207	65			TTG	8
	trnF	-	9234	9293	60			GAA	26
	nad5	-	9294	10950	1657	ATT	T
	trnH	-	10951	11011	61			GTG
	nad4	-	11014	12330	1317	ATG	TAA		2
	nad4L	-	12324	12599	276	ATG	TAA		-7
	trnT	+	12607	12668	62			TGT	7
	trnP	-	12669	12732	64			TGG
	nad6	+	12718	13170	453	ATA	TAA		-15
	cob	+	13175	14251	1077	ATG	TAA		4
	trnS2	+	14252	14313	62			TGA
	trnL1	-	14317	14378	62			TAG	3
	CR		14415	14669	255				36
	trnC	+	14682	14739	58			GCA	12
Rhipicephalus pumilio (NC084205)	trnM	+	1	65	65			CAT	4
	nad2	+	66	1022	957	ATT	TAA
	trnW	+	1027	1088	62			TCA	4
	trnY	-	1090	1153	64			GTA	1
	cox1	+	1146	2684	1539	ATT	TAA		-8
	cox2	+	2689	3361	673	ATG	T		4
	trnK	+	3362	3427	66			CTT
	trnD	+	3428	3492	65			GTC
	atp8	+	3493	3651	159	ATT	TAA
	atp6	+	3660	4325	666	ATG	TAA		8
	cox3	+	4336	5113	778	ATG	T		10
	trnG	+	5114	5175	62			TCC
	nad3	+	5176	5517	342	ATT	TAA
	trnA	+	5522	5584	63			TGC	4
	trnR	+	5588	5644	57			TCG	3
	trnN	+	5647	5702	56			GTT	2
	trnS1	+	5704	5758	55			TCT	1
	trnE	+	5759	5821	63			TTC
	nad1	-	5820	6758	939	ATT	TAA		-2
	trnL2	-	6759	6819	61			TAA
	rrnL	-	6820	8019	1200
	trnV	-	8020	8082	63			TAC
	rrnS	-	8083	8770	688
	CR	+	8816	9071	256				45
	trnI	+	9080	9142	63			GAT	8
	trnQ	-	9145	9209	65			TTG	2
	trnF	-	9236	9293	58			GAA	26
	nad5	-	9294	10958	1665	ATT	TAA
	trnH	-	10959	11021	63			GTG
	nad4	-	11025	12341	1317	ATG	TAA		3
	nad4L	-	12335	12610	276	ATG	TAA		-7
	trnT	+	12613	12673	61			TGT	2
	trnP	-	12674	12737	64			TGG
	nad6	+	12725	13174	450	ATA	TAA		-13
	cob	+	13179	14255	1077	ATG	TAA		4
	trnS2	+	14256	14319	64			TGA
	trnL1	+	14322	14382	61			TAG	2
	trnC	+	14688	14746	59			GCA	305

## Sheet: Sheet2
Supplementary Table 3.2. Composition and skew values of 4 species in Ixodidae.
species		Size(bp)	A%	T%	G%	C%	A+T%	G+C%	AT Skew	GC Skew
Haemaphysalis warburtoni (NC084204)	Mitogenome	14695	38.31	39.52	9.57	12.6	77.83	22.17	-0.016	-0.137
	PCGs	10818	33.22	44.17	10.84	11.77	77.39	22.61	-0.141	-0.041
	tRNAs	1368	39.77	39.69	11.7	8.85	79.46	20.54	0.001	0.139
	rRNAs	1857	41.95	39.53	11.42	7.11	81.48	18.52	0.03	0.233
	CR	243	32.92	34.57	15.64	16.87	67.49	32.51	-0.024	-0.038
Ixodes crenulatus (OR872332)	Mitogenome	14548	38.11	38.76	8.05	15.08	76.87	23.13	-0.008	-0.304
	PCGs	10845	31.99	43.95	11.72	12.35	75.93	24.07	-0.157	-0.026
	tRNAs	1402	41.8	38.59	10.49	9.13	80.39	19.61	0.04	0.069
	rRNAs	1909	39.71	39.97	13.78	6.55	79.68	20.33	-0.003	0.356
	CR	351	32.48	41.03	13.68	12.82	73.5	26.5	-0.116	0.032
Rhipicephalus bursa (OR773535)	Mitogenome	14741	37.89	39.72	9.84	12.56	77.61	22.39	-0.024	-0.121
	PCGs	10836	33.28	44.1	10.69	11.93	77.38	22.62	-0.14	-0.055
	tRNAs	1372	40.31	38.7	11.59	9.4	79.01	20.99	0.02	0.104
	rRNAs	1888	43.01	37.45	11.44	8.1	80.46	19.54	0.069	0.171
	CR	255	29.41	38.43	17.25	14.9	67.84	32.16	-0.133	0.073
Rhipicephalus pumilio (NC084205)	Mitogenome	14751	37.71	39.6	9.99	12.7	77.31	22.69	-0.024	-0.119
	PCGs	10838	33.79	43.51	10.57	12.12	77.3	22.7	-0.126	-0.068
	tRNAs	1360	40.29	38.31	11.54	9.85	78.6	21.4	0.025	0.079
	rRNAs	1888	42.64	37.66	11.44	8.26	80.3	19.7	0.062	0.161
	CR	256	29.69	33.2	17.19	19.92	62.89	37.11	-0.056	-0.074
