# Supplementary material for: Comparative mitogenomic and phylogenetic insights from four newly sequenced tick mitochondrial genomes
Source: Front Vet Sci. 2026 Jan 22;12:1678349. doi: 10.3389/fvets.2025.1678349 (PMC12872541; doi:10.3389/fvets.2025.1678349)
Supplement: Supplementary file 4 [file Table_4.xlsx]

## Sheet: Sheet1
codon	UUU	UUC	UUA	UUG	CUU	CUC	CUA	CUG	AUU	AUC	AUA	AUG	GUU	GUC	GUA	GUG	UCU	UCC	UCA	UCG	CCU	CCC	CCA	CCG	ACU	ACC	ACA	ACG	GCU	GCC	GCA	GCG	UAU	UAC	CAU	CAC	CAA	CAG	AAU	AAC	AAA	AAG	GAU	GAC	GAA	GAG	UGU	UGC	UGA
Amblyomma tholloni	1.62	0.38	3.01	0.9	1.01	0.21	0.59	0.29	1.65	0.31	1.04	1	1.75	0.7	1.17	0.38	1.91	0.91	2.42	0.27	1.82	1.02	0.93	0.22	1.54	0.44	1.71	0.3	1.6	0.75	1.41	0.24	1.45	0.55	1.56	0.44	1.68	0.32	1.39	0.61	1.67	0.33	1.25	0.75	1.45	0.55	1.67	0.33	0.81
Amblyomma mixtum	1.59	0.41	3.05	0.65	1.12	0.26	0.63	0.28	1.75	0.37	0.87	1	1.97	0.41	1.31	0.31	1.68	0.95	2.22	0.27	1.74	0.65	1.17	0.44	1.47	0.4	1.89	0.24	2.2	0.73	0.93	0.13	1.68	0.32	1.6	0.4	1.49	0.51	1.59	0.41	1.7	0.3	1.48	0.52	1.42	0.58	1.6	0.4	0.65
Amblyomma maculatum	1.65	0.35	2.95	1.06	0.97	0.2	0.55	0.26	1.86	0.21	0.92	1	2.09	0.31	0.93	0.67	2.07	0.66	2.23	0.2	1.47	0.68	1.58	0.26	1.26	0.61	1.98	0.15	1.69	0.47	1.63	0.2	1.75	0.25	1.59	0.41	1.58	0.42	1.58	0.42	1.65	0.35	1.44	0.56	1.55	0.45	1.41	0.59	0.41
Amblyomma hebraeum	1.59	0.41	2.87	0.78	1.13	0.29	0.68	0.26	1.86	0.28	0.86	1	1.98	0.5	1.33	0.18	1.64	0.83	2.19	0.29	1.52	0.96	1.3	0.22	1.7	0.46	1.54	0.3	1.97	0.54	1.31	0.18	1.66	0.34	1.73	0.27	1.62	0.38	1.72	0.28	1.48	0.52	1.5	0.5	1.55	0.45	1.34	0.66	0.84
Amblyomma sparsum	1.64	0.36	3.4	0.91	0.98	0.33	0.35	0.02	2.11	0.22	0.67	1	2.24	0.29	1.41	0.06	1.63	0.79	1.77	0.28	1.55	1.09	1.05	0.32	1.51	0.63	1.57	0.28	2.46	0.38	1.15	0	1.75	0.25	1.87	0.13	1.79	0.21	1.8	0.2	1.56	0.44	1.62	0.38	1.64	0.36	1.19	0.81	1.23
Amblyomma latum	1.61	0.39	3.44	0.75	1.2	0.23	0.3	0.09	1.94	0.24	0.82	1	1.98	0.35	1.54	0.13	1.38	0.8	2.16	0.3	2.46	0.23	1.09	0.23	1.5	0.47	1.79	0.24	2.36	0	1.64	0	1.73	0.27	1.8	0.2	1.73	0.27	1.79	0.21	1.52	0.48	1.75	0.25	1.73	0.27	1.38	0.62	1.04
Amblyomma gervaisi	1.6	0.4	3.11	1	0.91	0.17	0.6	0.22	1.77	0.23	1	1	1.98	0.44	1.03	0.55	1.25	0.75	2.92	0.26	1.81	0.69	1.13	0.38	1.26	0.61	1.84	0.29	1.74	0.87	1.22	0.17	1.62	0.38	1.54	0.46	1.48	0.52	1.52	0.48	1.69	0.31	1.6	0.4	1.49	0.51	1.42	0.58	0.39
Amblyomma testudinarium	1.57	0.43	3.42	0.88	0.9	0.16	0.56	0.08	1.91	0.33	0.76	1	1.94	0.34	1.51	0.22	1.29	1.2	1.9	0.32	1.97	0.33	1.59	0.11	1.59	0.44	1.66	0.31	1.73	0.55	1.49	0.24	1.72	0.28	1.67	0.33	1.9	0.1	1.66	0.34	1.52	0.48	1.78	0.22	1.65	0.35	1.19	0.81	1.29
Amblyomma ovale	1.59	0.41	3.51	0.68	0.84	0.18	0.57	0.22	1.67	0.23	1.1	1	1.65	0.45	1.56	0.33	1.62	0.65	2.79	0.12	1.77	0.42	1.73	0.08	1.48	0.32	2.03	0.17	1.58	0.61	1.68	0.13	1.58	0.42	1.61	0.39	1.76	0.24	1.56	0.44	1.73	0.27	1.45	0.55	1.67	0.33	1.71	0.29	1.4
Amblyomma javanense	1.62	0.38	3.46	0.94	0.86	0.23	0.42	0.08	1.93	0.27	0.8	1	2	0.3	1.55	0.15	1.21	0.92	2.12	0.27	1.56	0.61	1.72	0.11	1.24	0.57	1.87	0.32	2.04	0.3	1.58	0.08	1.78	0.22	1.8	0.2	1.95	0.05	1.76	0.24	1.58	0.42	1.66	0.34	1.73	0.27	1.29	0.71	1.24
Amblyomma sculptum	1.64	0.36	2.9	0.84	1.04	0.29	0.67	0.26	1.72	0.29	0.99	1	1.86	0.34	1.34	0.46	1.75	0.89	2.09	0.29	1.78	0.7	1.17	0.35	1.21	0.85	1.74	0.21	2.38	0.58	0.93	0.12	1.72	0.28	1.66	0.34	1.54	0.46	1.63	0.37	1.58	0.42	1.49	0.51	1.42	0.58	1.56	0.44	0.73
Amblyomma cajennense	1.63	0.37	2.95	0.81	1.06	0.29	0.63	0.26	1.74	0.29	0.97	1	1.83	0.28	1.36	0.53	1.72	0.92	2.06	0.33	1.74	0.72	1.19	0.34	1.26	0.82	1.72	0.2	2.32	0.7	0.93	0.06	1.69	0.31	1.66	0.34	1.57	0.43	1.64	0.36	1.59	0.41	1.49	0.51	1.41	0.59	1.63	0.37	0.72
Amblyomma americanum	1.62	0.38	3.25	0.81	1.06	0.24	0.42	0.22	1.82	0.24	0.95	1	1.94	0.38	1.3	0.38	1.86	0.56	2.2	0.26	1.84	0.9	1.06	0.2	1.77	0.46	1.38	0.39	1.59	0.53	1.59	0.29	1.54	0.46	1.75	0.25	1.53	0.47	1.56	0.44	1.67	0.33	1.57	0.43	1.61	0.39	1.46	0.54	0.84
Amblyomma triguttatum	1.64	0.36	3.23	0.73	1.04	0.34	0.5	0.16	1.71	0.22	1.06	1	1.9	0.29	1.41	0.39	1.77	0.93	2.11	0.32	2	0.68	0.98	0.34	1.64	0.49	1.79	0.07	2.31	0.54	1.02	0.14	1.75	0.25	1.7	0.3	1.59	0.41	1.68	0.32	1.57	0.43	1.36	0.64	1.52	0.48	1.45	0.55	0.68
Amblyomma parvum	1.65	0.35	3.29	0.69	1.22	0.19	0.45	0.16	1.74	0.19	1.06	1	1.55	0.45	1.77	0.23	1.77	0.75	2.26	0.2	1.74	0.71	1.39	0.16	1.4	0.55	1.81	0.24	1.79	0.61	1.36	0.24	1.66	0.34	1.61	0.39	1.61	0.39	1.69	0.31	1.67	0.33	1.44	0.56	1.86	0.14	1.46	0.54	1.19
Amblyomma neumanni	1.69	0.31	3.46	0.69	0.98	0.16	0.58	0.12	1.79	0.14	1.07	1	1.88	0.34	1.51	0.26	1.6	0.82	2.76	0.18	1.96	0.79	1.13	0.11	1.34	0.36	2.2	0.1	1.96	0.36	1.6	0.08	1.71	0.29	1.65	0.35	1.64	0.36	1.5	0.5	1.72	0.28	1.49	0.51	1.67	0.33	1.6	0.4	1.43
Amblyomma parvitarsum	1.81	0.19	3.81	0.54	1.09	0.15	0.34	0.07	1.78	0.06	1.17	1	1.88	0.09	1.85	0.18	1.81	0.55	2.8	0.05	1.98	0.4	1.49	0.12	1.31	0.14	2.38	0.17	1.92	0.49	1.51	0.08	1.7	0.3	1.8	0.2	1.72	0.28	1.75	0.25	1.81	0.19	1.54	0.46	1.82	0.18	1.83	0.17	1.38
Amblyomma tigrinum	1.69	0.31	3.49	0.95	0.94	0.15	0.35	0.12	1.93	0.14	0.92	1	2.18	0.3	1.37	0.15	1.83	0.62	2.28	0.29	1.66	0.34	1.93	0.07	1.64	0.48	1.84	0.04	1.86	0.29	1.57	0.29	1.64	0.36	1.78	0.22	1.54	0.46	1.59	0.41	1.79	0.21	1.53	0.47	1.63	0.37	1.46	0.54	0.88
Amblyomma dubitatum	1.66	0.34	3.88	0.43	0.98	0.08	0.49	0.14	1.71	0.13	1.16	1	1.76	0.33	1.66	0.26	2.04	0.42	2.59	0.17	1.89	0.49	1.51	0.11	1.54	0.28	2.11	0.06	1.96	0.55	1.45	0.04	1.64	0.36	1.69	0.31	1.67	0.33	1.7	0.3	1.74	0.26	1.7	0.3	1.73	0.27	1.67	0.33	1.43
Amblyomma naponense	1.6	0.4	3.27	0.77	0.88	0.2	0.64	0.23	1.63	0.21	1.16	1	1.78	0.24	1.58	0.4	1.88	0.38	3.09	0.22	1.88	0.29	1.69	0.14	1.59	0.25	2.09	0.07	1.64	0.49	1.86	0	1.71	0.29	1.76	0.24	1.53	0.47	1.68	0.32	1.65	0.35	1.59	0.41	1.7	0.3	1.7	0.3	0.63
Amblyomma boeroi	1.54	0.46	2.74	1.05	1.02	0.34	0.54	0.32	1.68	0.31	1.01	1	2.02	0.38	1.2	0.41	1.36	0.89	2.65	0.33	1.28	0.82	1.44	0.47	1.31	0.76	1.77	0.15	1.12	0.93	1.86	0.09	1.46	0.54	1.69	0.31	1.56	0.44	1.54	0.46	1.69	0.31	1.31	0.69	1.65	0.35	1.58	0.42	0.62
Amblyomma argentinae	1.63	0.37	3.12	0.82	1.16	0.19	0.59	0.12	1.96	0.21	0.83	1	1.94	0.34	1.33	0.38	1.41	0.84	1.98	0.25	1.44	1.2	1.2	0.16	1.57	0.5	1.66	0.27	1.85	0.78	1.13	0.24	1.65	0.35	1.59	0.41	1.6	0.4	1.72	0.28	1.5	0.5	1.49	0.51	1.54	0.46	1.33	0.67	0.91
Amblyomma dissimile	1.7	0.3	3.66	0.67	0.94	0.19	0.4	0.15	1.99	0.14	0.86	1	2.25	0.41	1.24	0.09	1.52	0.57	2.33	0.22	1.73	0.92	1.19	0.16	1.46	0.43	1.86	0.25	2.21	0.41	1.38	0	1.7	0.3	1.79	0.21	1.59	0.41	1.75	0.25	1.6	0.4	1.56	0.44	1.5	0.5	1.35	0.65	0.82
Amblyomma patinoi	1.6	0.4	2.82	0.86	1.23	0.19	0.65	0.25	1.66	0.29	1.05	1	1.83	0.43	1.25	0.49	2.06	0.71	2.14	0.28	1.71	1.05	1.14	0.1	1.58	0.71	1.46	0.25	1.94	0.75	1.19	0.13	1.58	0.42	1.57	0.43	1.48	0.52	1.55	0.45	1.62	0.38	1.45	0.55	1.52	0.48	1.44	0.56	0.7
Amblyomma tonelliae	1.55	0.45	3.29	0.94	1.01	0.3	0.4	0.07	1.88	0.28	0.84	1	1.71	0.42	1.38	0.5	1.46	0.69	1.96	0.4	1.85	1.01	0.9	0.24	1.33	0.83	1.56	0.29	2.26	1.22	0.43	0.09	1.54	0.46	1.49	0.51	1.71	0.29	1.62	0.38	1.61	0.39	1.63	0.37	1.37	0.63	1.26	0.74	0.82
Amblyomma geoemydae	1.62	0.38	2.91	0.91	1.33	0.33	0.35	0.16	1.89	0.34	0.77	1	2.09	0.6	1.16	0.14	1.67	0.78	1.53	0.28	1.57	1.06	1.19	0.17	1.73	0.6	1.34	0.33	1.78	0.74	1.23	0.25	1.68	0.32	1.63	0.37	1.74	0.26	1.69	0.31	1.54	0.46	1.63	0.38	1.54	0.46	1.2	0.8	1.2
Amblyomma nuttalli	1.64	0.36	3.4	0.91	0.98	0.33	0.35	0.02	2.11	0.22	0.67	1	2.24	0.29	1.41	0.06	1.63	0.79	1.77	0.28	1.55	1.09	1.05	0.32	1.51	0.63	1.57	0.28	2.46	0.38	1.15	0	1.75	0.25	1.87	0.13	1.79	0.21	1.8	0.2	1.56	0.44	1.62	0.38	1.64	0.36	1.19	0.81	1.23
Amblyomma sp.	1.57	0.43	3.41	0.79	0.95	0.2	0.59	0.06	1.92	0.31	0.77	1	1.94	0.34	1.43	0.29	1.27	1.17	1.92	0.33	1.92	0.36	1.61	0.1	1.51	0.5	1.64	0.35	1.65	0.63	1.57	0.16	1.74	0.26	1.68	0.32	1.85	0.15	1.68	0.32	1.52	0.48	1.82	0.18	1.65	0.35	1.22	0.78	1.31
Amblyomma marmoreum	1.61	0.39	3.14	0.88	1.35	0.26	0.28	0.09	1.99	0.3	0.711	1	2.33	0.42	1.12	0.14	1.58	0.86	1.67	0.31	1.44	0.94	1.17	0.45	1.55	0.59	1.58	0.28	2.44	0.37	1.04	0.15	1.78	0.22	1.51	0.49	1.7	0.3	1.67	0.33	1.48	0.52	1.62	0.38	1.66	0.34	1.13	0.87	1.23
Amblyomma limbatum	1.63	0.37	3.96	0.54	0.8	0.11	0.5	0.09	1.77	0.12	1.11	1	1.48	0.33	1.98	0.21	1.83	0.62	2.44	0.24	1.67	0.56	1.47	0.3	1.74	0.41	1.63	0.22	1.58	0.24	2.12	0.06	1.8	0.2	1.74	0.26	1.76	0.24	1.72	0.28	1.74	0.26	1.52	0.48	1.69	0.31	1.4	0.6	1.24
Amblyomma albolimbatum	1.65	0.35	3.71	0.61	0.98	0.15	0.43	0.12	1.73	0.15	1.11	1	1.48	0.21	2.1	0.21	1.84	0.64	2.39	0.18	1.95	0.42	1.37	0.26	1.87	0.48	1.54	0.11	1.49	0.24	1.97	0.3	1.76	0.24	1.75	0.25	1.75	0.25	1.72	0.28	1.68	0.32	1.59	0.41	1.72	0.28	1.32	0.68	1.07
Amblyomma variegatum	1.57	0.43	2.88	0.84	1.3	0.3	0.61	0.08	1.83	0.31	0.86	1	2.04	0.51	0.95	0.51	1.48	0.89	2.18	0.21	1.54	0.75	1.25	0.46	1.87	0.32	1.45	0.35	1.66	0.83	1.31	0.21	1.64	0.36	1.88	0.12	1.75	0.25	1.68	0.32	1.53	0.47	1.61	0.39	1.49	0.51	1.34	0.66	0.98
Amblyomma triste	1.72	0.28	3.67	0.79	0.85	0.12	0.48	0.09	1.87	0.12	1.01	1	1.95	0.28	1.46	0.31	1.89	0.56	2.79	0.12	1.87	0.43	1.45	0.26	1.37	0.41	2.13	0.1	1.73	0.27	1.86	0.14	1.67	0.33	1.64	0.36	1.83	0.17	1.67	0.33	1.68	0.32	1.78	0.22	1.83	0.17	1.62	0.38	1.26
Amblyomma papuanum	1.59	0.41	2.76	0.86	1.24	0.21	0.62	0.31	1.68	0.33	0.99	1	2.19	0.29	1.23	0.29	1.71	0.87	2.34	0.26	1.45	0.95	1.45	0.14	1.57	0.56	1.7	0.16	1.43	0.49	1.93	0.15	1.55	0.45	1.47	0.53	1.56	0.44	1.59	0.41	1.62	0.38	1.41	0.59	1.63	0.38	1.72	0.28	0.73
Amblyomma postoculatum	1.57	0.43	3.3	0.58	1.2	0.17	0.62	0.14	1.71	0.2	1.09	1	1.71	0.41	1.54	0.35	2.05	0.68	2.45	0.19	1.79	0.76	0.95	0.5	1.58	0.42	1.89	0.11	1.62	0.6	1.55	0.23	1.5	0.5	1.39	0.61	1.76	0.24	1.6	0.4	1.79	0.21	1.49	0.51	1.6	0.4	1.49	0.51	1.29
Amblyomma nitidum	1.61	0.39	3.07	0.96	1.15	0.38	0.37	0.07	1.85	0.37	0.77	1	2.17	0.25	1.21	0.38	1.61	0.8	1.59	0.3	1.72	0.99	1.12	0.17	1.69	0.53	1.54	0.24	1.83	0.95	0.95	0.27	1.73	0.27	1.68	0.32	1.63	0.38	1.76	0.24	1.5	0.5	1.52	0.48	1.65	0.35	1.19	0.81	1.3
Amblyomma calabyi	1.71	0.29	4.07	0.5	0.74	0.07	0.52	0.09	1.68	0.17	1.14	1	1.43	0.36	1.96	0.25	2.2	0.48	2.54	0.24	1.6	0.71	1.46	0.24	1.85	0.33	1.7	0.11	1.57	0.16	2.22	0.05	1.66	0.34	1.72	0.28	1.77	0.23	1.71	0.29	1.77	0.23	1.54	0.46	1.78	0.22	1.54	0.46	1.28
Amblyomma breviscutatum	1.55	0.45	2.36	0.9	1.3	0.51	0.77	0.14	1.8	0.43	0.77	1	1.91	0.75	0.92	0.41	1.85	0.83	1.32	0.26	1.3	1.11	1.26	0.33	1.78	0.61	1.31	0.29	1.51	1.3	0.92	0.27	1.62	0.38	1.59	0.41	1.66	0.34	1.66	0.34	1.52	0.48	1.32	0.68	1.76	0.24	1.27	0.73	1.27
Aponomma fimbriatum	1.62	0.38	3.45	0.79	0.71	0.2	0.61	0.24	1.73	0.21	1.05	1	1.75	0.28	1.65	0.32	1.62	0.76	2.27	0.28	2.14	0.95	0.58	0.33	1.61	0.57	1.45	0.37	1.78	0.61	1.5	0.11	1.46	0.54	1.72	0.28	1.32	0.68	1.67	0.33	1.67	0.33	1.67	0.33	1.5	0.5	1.46	0.54	0.87
Archaeocroton sphenodonti	1.82	0.18	3.62	0.69	0.91	0.1	0.54	0.14	1.8	0.14	1.06	1	1.69	0.35	1.69	0.27	2.63	0.57	2.01	0.21	1.63	0.63	1.48	0.26	1.75	0.41	1.78	0.06	1.94	0.59	1.35	0.13	1.53	0.47	1.63	0.37	1.72	0.28	1.68	0.32	1.75	0.25	1.55	0.45	1.56	0.44	1.71	0.29	0.82
Bothriocroton undatum	1.6	0.4	2.95	1.09	0.96	0.39	0.47	0.14	1.77	0.24	0.99	1	1.57	0.51	1.57	0.34	1.56	0.93	1.87	0.24	1.28	1.02	1.23	0.47	1.62	0.64	1.28	0.45	1.78	0.7	0.95	0.57	1.53	0.47	1.67	0.33	1.53	0.47	1.59	0.41	1.68	0.32	1.59	0.41	1.68	0.32	1.33	0.67	0.71
Bothriocroton concolor	1.52	0.48	2.86	0.96	1.09	0.47	0.46	0.16	1.69	0.34	0.97	1	1.87	0.4	1.33	0.4	1.44	0.92	1.83	0.31	1.41	1.13	1.21	0.24	1.7	0.72	1.25	0.34	1.89	0.67	1.17	0.28	1.45	0.55	1.68	0.32	1.34	0.66	1.61	0.39	1.5	0.5	1.42	0.58	1.58	0.42	1.43	0.57	0.76
Robertsicus elaphensis	1.57	0.43	3.41	0.89	0.85	0.27	0.44	0.13	1.68	0.31	1.01	1	1.81	0.48	1.28	0.43	1.71	0.76	1.83	0.24	1.82	0.87	1.09	0.22	1.33	0.86	1.52	0.29	1.85	0.62	1.44	0.1	1.74	0.26	1.75	0.25	1.57	0.43	1.73	0.27	1.6	0.4	1.7	0.3	1.67	0.33	1.29	0.71	0.57
Dermacentor albipictus	1.68	0.32	2.95	0.88	0.96	0.32	0.56	0.32	1.71	0.26	1.03	1	1.95	0.44	1.08	0.54	1.49	0.82	2.24	0.26	1.58	0.99	1.23	0.2	1.23	0.82	1.78	0.17	1.81	0.52	1.42	0.26	1.52	0.48	1.84	0.16	1.6	0.4	1.64	0.36	1.64	0.36	1.63	0.37	1.5	0.5	1.63	0.38	0.39
Dermacentor reticulatus	1.56	0.44	3.45	0.69	1.18	0.18	0.41	0.09	1.76	0.2	1.04	1	1.91	0.23	1.64	0.23	1.59	0.68	2.14	0.22	1.82	0.62	1.35	0.21	1.43	0.71	1.47	0.4	1.65	0.51	1.78	0.06	1.62	0.38	1.7	0.3	1.64	0.36	1.65	0.35	1.69	0.31	1.53	0.47	1.7	0.3	1.39	0.61	1.09
Dermacentor variabilis	1.64	0.36	3.08	0.8	1	0.27	0.54	0.3	1.68	0.25	1.07	1	1.93	0.4	1.27	0.4	1.7	0.99	2.12	0.27	2.05	0.57	1.19	0.19	1.32	0.75	1.67	0.26	1.36	0.54	1.97	0.14	1.62	0.38	1.78	0.22	1.65	0.35	1.6	0.4	1.66	0.34	1.51	0.49	1.42	0.58	1.53	0.47	0.37
Dermacentor andersoni	1.61	0.39	3.15	0.72	1	0.2	0.59	0.34	1.68	0.24	1.08	1	1.68	0.39	1.38	0.56	1.6	0.93	2.36	0.16	1.54	0.77	1.54	0.14	1.48	0.9	1.52	0.1	1.73	0.47	1.63	0.13	1.68	0.32	1.73	0.28	1.61	0.39	1.6	0.4	1.67	0.33	1.66	0.34	1.47	0.53	1.43	0.57	0.35
Dermacentor auratus	1.62	0.38	3.13	0.83	0.92	0.27	0.62	0.23	1.74	0.33	0.93	1	1.97	0.52	1.03	0.48	1.58	0.94	2.52	0.28	1.73	0.95	1.09	0.23	1.56	0.56	1.56	0.33	1.53	0.53	1.84	0.11	1.59	0.41	1.69	0.31	1.51	0.49	1.66	0.34	1.66	0.34	1.63	0.37	1.49	0.51	1.28	0.72	0.62
Dermacentor everestianus	1.69	0.31	3.17	0.88	1.01	0.25	0.47	0.21	1.8	0.22	0.98	1	1.95	0.28	1.27	0.5	1.29	1.13	2.19	0.32	1.67	0.78	1.22	0.33	1.7	0.51	1.35	0.44	1.38	0.56	1.81	0.25	1.69	0.31	1.77	0.23	1.46	0.54	1.71	0.29	1.62	0.38	1.48	0.52	1.44	0.56	1.64	0.36	0.35
Dermacentor nuttalli	1.57	0.43	3.03	0.81	1.06	0.24	0.56	0.3	1.7	0.27	1.03	1	2.09	0.49	1.16	0.27	1.96	0.58	2.41	0.22	1.55	0.85	1.39	0.21	1.55	0.56	1.69	0.19	1.43	0.29	2.14	0.14	1.6	0.4	1.72	0.28	1.68	0.32	1.55	0.45	1.66	0.34	1.67	0.33	1.46	0.54	1.43	0.57	0.36
Dermacentor silvarum	1.56	0.44	3.03	0.8	1.11	0.2	0.52	0.34	1.66	0.28	1.05	1	2.15	0.46	1.22	0.17	1.88	0.57	2.43	0.32	1.58	0.84	1.32	0.26	1.58	0.65	1.58	0.19	1.5	0.43	1.93	0.14	1.58	0.42	1.75	0.25	1.67	0.33	1.56	0.44	1.64	0.36	1.71	0.29	1.42	0.58	1.49	0.51	0.36
Dermacentor sinicus	1.57	0.43	3.1	0.84	1.04	0.22	0.53	0.27	1.65	0.3	1.05	1	2.18	0.45	1.14	0.23	1.78	0.58	2.46	0.29	1.64	0.66	1.53	0.16	1.54	0.63	1.49	0.34	1.61	0.28	1.96	0.14	1.59	0.41	1.66	0.34	1.6	0.4	1.59	0.41	1.65	0.35	1.68	0.32	1.5	0.5	1.42	0.58	0.37
Dermacentor niveus	1.59	0.41	3.05	0.76	1.05	0.23	0.56	0.34	1.73	0.27	1	1	1.89	0.33	1.38	0.4	1.71	0.74	2.43	0.4	1.6	0.8	1.39	0.21	1.6	0.4	1.78	0.22	1.38	0.52	1.84	0.26	1.57	0.43	1.54	0.46	1.59	0.41	1.68	0.32	1.64	0.36	1.59	0.41	1.42	0.58	1.63	0.37	0.43
Dermacentor steini	1.67	0.33	3.08	0.86	1.07	0.23	0.55	0.21	1.66	0.3	1.04	1	1.74	0.38	1.43	0.45	1.84	0.8	2.27	0.27	1.76	0.82	1.18	0.24	1.66	0.57	1.74	0.04	1.59	0.68	1.5	0.23	1.59	0.41	1.74	0.26	1.45	0.55	1.69	0.31	1.68	0.32	1.45	0.55	1.53	0.47	1.28	0.72	0.73
Dermacentor marginatus	1.57	0.43	3.15	0.82	1.01	0.2	0.51	0.31	1.7	0.3	1.01	1	1.78	0.32	1.58	0.32	1.74	0.68	2.57	0.24	1.56	1.01	1.1	0.32	1.67	0.38	1.71	0.24	1.38	0.56	1.88	0.19	1.65	0.35	1.48	0.52	1.61	0.39	1.66	0.34	1.61	0.39	1.56	0.44	1.46	0.54	1.64	0.36	0.41
Dermacentor nitens	1.63	0.37	3.11	0.92	0.94	0.36	0.33	0.34	2	0.31	0.69	1	2.06	0.48	1.03	0.44	1.62	0.88	1.62	0.24	1.5	1.23	1.05	0.23	1.59	0.83	1.3	0.29	1.65	0.86	1.33	0.16	1.56	0.44	1.64	0.36	1.16	0.84	1.71	0.29	1.49	0.51	1.54	0.46	1.38	0.62	1.32	0.68	0.59
Dermacentor sp.	1.58	0.42	3.07	0.81	1.04	0.27	0.5	0.31	1.69	0.31	0.99	1	2.04	0.36	1.27	0.33	1.87	0.69	2.47	0.23	1.67	0.83	1.33	0.17	1.5	0.79	1.54	0.16	1.55	0.24	2.12	0.08	1.56	0.44	1.72	0.28	1.65	0.35	1.6	0.4	1.62	0.38	1.55	0.45	1.45	0.55	1.57	0.43	0.45
Dermacentor (Indocentor) sp.	1.64	0.36	3.21	0.79	0.99	0.31	0.51	0.19	1.79	0.24	0.97	1	1.71	0.39	1.59	0.31	1.64	0.78	2.42	0.2	1.59	0.58	1.78	0.05	1.19	0.46	2.23	0.12	1.58	0.47	1.72	0.23	1.59	0.41	1.59	0.41	1.68	0.32	1.71	0.29	1.76	0.24	1.53	0.47	1.62	0.38	1.54	0.46	0.72
Dermacentor rhinocerinus	1.54	0.46	2.96	0.93	1.08	0.26	0.53	0.24	1.69	0.33	0.98	1	1.95	0.38	1.2	0.48	1.73	0.91	2.17	0.27	1.86	0.91	1	0.23	1.49	0.63	1.45	0.43	1.22	0.58	2.03	0.17	1.7	0.3	1.54	0.46	1.4	0.6	1.51	0.49	1.66	0.34	1.57	0.43	1.53	0.47	1.6	0.4	0.47
Dermacentor parumapertus	1.6	0.4	3.18	0.72	0.95	0.18	0.63	0.34	1.74	0.2	1.06	1	1.7	0.51	1.35	0.44	1.62	0.84	2.27	0.26	1.45	0.99	1.45	0.12	1.36	0.91	1.64	0.09	2	0.28	1.59	0.14	1.7	0.3	1.69	0.31	1.62	0.38	1.61	0.39	1.68	0.32	1.53	0.47	1.41	0.59	1.44	0.56	0.36
Hyalomma rufipes	1.64	0.36	3.07	0.9	1.07	0.18	0.55	0.23	1.7	0.24	1.06	1	1.88	0.4	1.26	0.46	1.52	0.84	2.73	0.2	1.9	0.51	1.46	0.13	1.7	0.51	1.66	0.13	1.63	0.34	1.83	0.2	1.62	0.38	1.69	0.31	1.47	0.53	1.59	0.41	1.6	0.4	1.72	0.28	1.5	0.5	1.71	0.29	0.39
Hyalomma marginatum	1.77	0.23	4.49	0.34	0.85	0.04	0.25	0.03	1.81	0.11	1.08	1	1.8	0.24	1.8	0.16	1.72	0.64	2.65	0.17	1.92	0.34	1.62	0.11	1.81	0.39	1.72	0.09	1.81	0.38	1.69	0.12	1.73	0.27	1.76	0.24	1.8	0.2	1.69	0.31	1.81	0.19	1.69	0.31	1.91	0.09	1.59	0.41	1.88
Hyalomma asiaticum	1.65	0.35	4.07	0.49	0.89	0.11	0.42	0.01	1.69	0.23	1.09	1	2.02	0.25	1.62	0.11	1.63	0.47	2.7	0.26	1.92	0.54	1.46	0.08	1.61	0.36	1.89	0.14	1.92	0.31	1.76	0	1.43	0.57	1.81	0.19	1.75	0.25	1.69	0.31	1.73	0.28	1.53	0.47	1.86	0.14	1.5	0.5	1.85
Hyalomma scupense	1.67	0.33	3.05	0.88	1.11	0.26	0.49	0.21	1.67	0.26	1.08	1	2.07	0.61	1.07	0.25	1.88	0.84	2.45	0.2	1.63	0.61	1.56	0.2	1.57	0.48	1.91	0.04	1.88	0.41	1.47	0.24	1.68	0.32	1.68	0.32	1.57	0.43	1.63	0.37	1.6	0.4	1.72	0.28	1.36	0.64	1.37	0.63	0.41
Hyalomma excavatum	1.61	0.39	3.08	0.81	1.04	0.23	0.55	0.29	1.73	0.27	1	1	1.77	0.38	1.32	0.52	1.61	0.9	2.52	0.26	2.08	0.62	1.18	0.11	1.39	0.73	1.65	0.23	1.31	0.69	1.72	0.28	1.53	0.47	1.45	0.55	1.46	0.54	1.58	0.42	1.61	0.39	1.67	0.33	1.49	0.51	1.59	0.41	0.38
Hyalomma anatolicum	1.61	0.39	3.07	0.81	1.06	0.22	0.55	0.29	1.74	0.27	0.99	1	1.72	0.38	1.38	0.52	1.65	0.94	2.45	0.26	2.03	0.68	1.18	0.11	1.36	0.69	1.72	0.23	1.31	0.69	1.72	0.28	1.53	0.47	1.45	0.55	1.45	0.55	1.6	0.4	1.61	0.39	1.67	0.33	1.49	0.51	1.59	0.41	0.39
Hyalomma aegyptium	1.68	0.32	3.11	0.82	1.04	0.22	0.57	0.24	1.69	0.26	1.05	1	1.88	0.44	1.33	0.34	1.42	0.81	2.65	0.19	1.49	0.86	1.49	0.17	1.36	0.8	1.69	0.14	1.43	0.75	1.66	0.15	1.63	0.37	1.76	0.24	1.47	0.53	1.6	0.4	1.61	0.39	1.67	0.33	1.47	0.53	1.39	0.61	0.35
Hyalomma truncatum	1.57	0.43	2.9	0.87	1.19	0.2	0.56	0.28	1.74	0.32	0.95	1	2.21	0.21	1.04	0.54	1.61	0.98	2.3	0.32	1.83	0.5	1.5	0.17	1.35	0.58	1.64	0.43	1.28	0.52	1.91	0.29	1.5	0.5	1.6	0.4	1.47	0.53	1.58	0.42	1.62	0.38	1.68	0.32	1.48	0.52	1.47	0.53	0.47
Haemaphysalis taiwana	1.63	0.37	3.23	0.74	1.01	0.19	0.67	0.16	1.88	0.33	0.79	1	1.62	0.48	1.62	0.28	1.25	0.77	2.3	0.22	1.25	0.87	1.64	0.24	1.89	0.59	1.33	0.19	1.94	0.23	1.71	0.11	1.65	0.35	1.65	0.35	1.73	0.27	1.72	0.28	1.52	0.48	1.45	0.55	1.61	0.39	1.51	0.49	1.03
Haemaphysalis flava	1.54	0.46	2.53	1.24	0.9	0.33	0.58	0.42	1.7	0.41	0.89	1	1.81	0.57	0.9	0.71	1.37	0.81	1.74	0.39	1.18	1.24	1.3	0.28	1.88	0.66	1.18	0.28	1.11	1.44	1	0.44	1.66	0.34	1.77	0.23	1.29	0.71	1.74	0.26	1.49	0.51	1.44	0.56	1.36	0.64	1.29	0.71	0.47
Haemaphysalis hystricis	1.58	0.42	3.57	0.63	0.79	0.17	0.73	0.11	1.7	0.22	1.08	1	1.81	0.29	1.68	0.22	2.51	0.47	2.07	0.14	1.85	0.38	1.7	0.08	1.74	0.39	1.62	0.24	2.02	0.55	1.29	0.14	1.6	0.4	1.68	0.32	1.54	0.46	1.62	0.38	1.6	0.4	1.57	0.43	1.58	0.42	1.7	0.3	1.27
Haemaphysalis concinna	1.63	0.37	3.3	0.78	0.97	0.19	0.64	0.13	1.87	0.25	0.88	1	1.63	0.63	1.5	0.25	1.2	0.98	2.35	0.24	1.59	0.73	1.46	0.22	1.77	0.52	1.54	0.16	1.74	0.65	1.35	0.26	1.65	0.35	1.59	0.41	1.63	0.38	1.7	0.3	1.55	0.45	1.53	0.47	1.51	0.49	1.42	0.58	0.68
Haemaphysalis inermis	1.6	0.4	2.82	1.08	1	0.31	0.57	0.23	1.71	0.36	0.93	1	1.78	0.19	1.52	0.51	1.14	0.81	1.78	0.4	1.51	0.83	1.43	0.23	1.37	1.13	1.09	0.4	2.34	0.55	0.97	0.14	1.65	0.35	1.42	0.58	1.55	0.45	1.65	0.35	1.68	0.32	1.53	0.47	1.39	0.61	1.29	0.71	0.52
Haemaphysalis formosensis	1.56	0.44	3.67	0.7	0.8	0.21	0.46	0.16	1.75	0.32	0.93	1	1.86	0.51	1.3	0.33	1.3	1.04	1.94	0.29	1.14	0.89	1.71	0.25	1.52	0.92	1.13	0.42	1.65	0.39	1.57	0.39	1.6	0.4	1.61	0.39	1.66	0.34	1.7	0.3	1.63	0.37	1.69	0.31	1.74	0.26	1.36	0.64	1.19
Haemaphysalis tibetensis	1.6	0.4	3.16	1.06	0.75	0.3	0.46	0.26	1.73	0.26	1.01	1	1.76	0.52	1.38	0.34	1.62	0.5	2.07	0.4	0.81	1.06	1.87	0.26	1.72	0.68	1.3	0.26	1.88	0.79	1.27	0.06	1.66	0.34	1.54	0.46	1.74	0.26	1.72	0.28	1.68	0.32	1.64	0.36	1.49	0.51	1.38	0.62	0.51
Haemaphysalis qinghaiensis	1.64	0.36	3.42	0.73	0.97	0.22	0.5	0.16	1.87	0.22	0.92	1	1.71	0.37	1.39	0.53	1.47	1	2.01	0.39	1.29	0.76	1.73	0.22	1.61	0.57	1.55	0.27	1.81	0.75	1.33	0.11	1.63	0.37	1.62	0.38	1.65	0.35	1.69	0.31	1.56	0.44	1.58	0.42	1.59	0.41	1.62	0.38	0.67
Haemaphysalis bancrofti	1.63	0.37	3.03	0.94	1.03	0.26	0.53	0.21	1.86	0.34	0.8	1	2.2	0.36	1.28	0.16	1.15	0.92	1.92	0.36	1	0.95	1.79	0.26	1.47	0.91	1.43	0.19	2	0.24	1.68	0.08	1.64	0.36	1.62	0.38	1.58	0.42	1.67	0.33	1.64	0.36	1.69	0.31	1.64	0.36	1.36	0.64	0.85
Haemaphysalis warburtoni	1.71	0.29	3.54	0.58	1.04	0.18	0.5	0.16	1.88	0.16	0.96	1	1.73	0.5	1.59	0.18	1.95	0.57	2.01	0.28	1.4	0.58	1.83	0.19	1.72	0.59	1.59	0.09	1.61	0.87	1.43	0.09	1.79	0.21	1.45	0.55	1.52	0.48	1.75	0.25	1.69	0.31	1.31	0.69	1.81	0.19	1.37	0.63	1.26
Haemaphysalis colasbelcouri	1.68	0.32	3.79	0.54	0.81	0.15	0.57	0.15	1.65	0.21	1.13	1	1.92	0.39	1.53	0.16	2.33	0.75	1.77	0.23	1.92	0.42	1.5	0.17	1.73	0.53	1.63	0.11	2.05	0.29	1.57	0.1	1.64	0.36	1.63	0.37	1.67	0.33	1.78	0.22	1.69	0.31	1.42	0.58	1.52	0.47	1.39	0.61	1.06
Haemaphysalis nepalensis	1.59	0.41	3.17	1.03	0.71	0.31	0.48	0.3	1.77	0.25	0.97	1	1.85	0.5	1.38	0.27	1.61	0.7	2.01	0.35	0.85	0.8	2.07	0.28	1.66	0.69	1.34	0.31	1.65	1	1.29	0.06	1.66	0.34	1.53	0.47	1.77	0.23	1.7	0.3	1.68	0.32	1.58	0.42	1.48	0.52	1.44	0.56	0.53
Haemaphysalis danieli	1.68	0.32	3.86	0.68	0.98	0.17	0.26	0.06	1.97	0.18	0.85	1	1.84	0.13	1.9	0.13	1.61	0.67	2.02	0.33	1.6	0.27	1.97	0.16	1.86	0.47	1.39	0.27	2.49	0.09	1.42	0	1.75	0.25	1.88	0.12	1.74	0.26	1.86	0.14	1.54	0.46	1.78	0.22	1.73	0.27	0.98	1.02	0.96
Haemaphysalis mageshimaensis	1.68	0.32	4.18	0.45	0.67	0.05	0.53	0.12	1.72	0.18	1.1	1	1.89	0.15	1.86	0.09	2.18	0.45	2.5	0.13	1.6	0.36	1.96	0.07	1.95	0.31	1.65	0.09	1.93	0.37	1.67	0.04	1.7	0.3	1.64	0.36	1.73	0.27	1.73	0.27	1.73	0.27	1.53	0.47	1.67	0.33	1.8	0.2	2.22
Haemaphysalis cornigera	1.6	0.4	2.74	1.07	1.14	0.21	0.67	0.17	1.92	0.42	0.66	1	1.71	0.54	1.32	0.44	1.01	0.9	1.93	0.35	1.04	1.04	1.59	0.33	1.71	0.74	1.32	0.23	1.8	0.33	1.55	0.33	1.65	0.35	1.68	0.32	1.71	0.29	1.73	0.27	1.48	0.52	1.58	0.42	1.64	0.36	1.41	0.59	0.9
Haemaphysalis kitaokai	1.71	0.29	3.89	0.59	0.64	0.15	0.59	0.14	1.67	0.21	1.12	1	1.64	0.2	1.78	0.37	2.38	0.75	2.19	0.07	2.06	0.5	1.3	0.15	1.55	0.84	1.49	0.12	2.04	0.47	1.37	0.12	1.64	0.36	1.75	0.25	1.66	0.34	1.71	0.29	1.81	0.19	1.49	0.51	1.63	0.37	1.59	0.41	1.2
Haemaphysalis campanulata	1.66	0.34	3.98	0.49	0.95	0.12	0.35	0.1	0.171	0.19	1.1	1	1.9	0.26	1.67	0.16	2.02	0.55	2.45	0.1	1.71	0.42	1.71	0.17	1.92	0.45	1.54	0.1	1.84	0.38	1.74	0.05	1.6	0.4	1.72	0.28	1.63	0.37	1.6	0.4	1.64	0.36	1.66	0.34	1.57	0.43	1.88	0.13	1.19
Haemaphysalis doenitzi	1.53	0.47	3.02	0.74	1	0.33	0.61	0.3	1.84	0.26	0.9	1	2.33	0.41	1.04	0.22	1.65	0.85	2.06	0.26	1.33	0.99	1.48	0.2	1.53	0.69	1.56	0.22	1.82	0.63	1.47	0.07	1.58	0.42	1.7	0.3	1.49	0.51	1.6	0.4	1.62	0.38	1.61	0.39	1.46	0.54	1.49	0.51	0.58
Haemaphysalis sulcata	1.59	0.41	3.01	0.93	1.11	0.2	0.52	0.23	1.67	0.27	1.06	1	2.11	0.44	1.2	0.25	1.99	0.8	2.27	0.34	1.32	0.85	1.45	0.38	1.37	0.5	1.85	0.28	1.46	0.59	1.46	0.49	1.59	0.41	1.69	0.31	1.54	0.46	1.49	0.51	1.7	0.3	1.51	0.49	1.35	0.65	1.6	0.4	0.5
Haemaphysalis punctata	1.66	0.34	3.28	0.83	0.94	0.23	0.55	0.18	1.79	0.17	1.04	1	1.61	0.3	1.67	0.43	1.84	0.77	2.19	0.2	1.1	0.88	1.85	0.18	1.51	0.46	1.97	0.07	1.33	0.69	1.88	0.1	1.67	0.33	1.72	0.28	1.64	0.36	1.71	0.29	1.69	0.31	1.68	0.32	1.63	0.37	1.67	0.33	0.55
Haemaphysalis bispinosa	1.72	0.28	4.33	0.6	0.62	0.11	0.3	0.04	1.89	0.18	0.93	1	1.93	0.18	1.61	0.29	1.92	0.44	2.3	0.24	1.61	0.41	1.69	0.29	1.71	0.49	1.62	0.18	1.85	0.39	1.76	0	1.72	0.28	1.8	0.2	1.63	0.37	1.71	0.29	1.76	0.24	1.65	0.35	1.73	0.27	1.37	0.63	1.81
Haemaphysalis montgomeryi	1.71	0.29	3.86	0.63	0.76	0.11	0.62	0.03	1.89	0.21	0.9	1	1.87	0.3	1.41	0.42	1.58	0.73	2.46	0.21	1.73	0.76	1.43	0.08	1.95	0.54	1.41	0.1	1.65	0.37	1.87	0.11	1.74	0.26	1.68	0.32	1.84	0.16	1.67	0.33	1.68	0.31	1.44	0.56	1.77	0.23	1.33	0.67	1.18
Haemaphysalis kolonini	1.67	0.33	3.95	0.66	0.73	0.15	0.44	0.06	1.9	0.27	0.84	1	1.67	0.22	1.89	0.22	1.9	0.61	1.84	0.33	2.02	0.58	1.3	0.1	0.189	0.51	1.41	0.18	1.8	0.39	1.63	0.17	1.69	0.31	1.87	0.13	1.89	0.11	1.8	0.2	1.68	0.32	1.64	0.36	1.7	0.3	1.36	0.64	1.49
Haemaphysalis japonica	1.62	0.38	3.55	0.6	0.84	0.14	0.6	0.27	1.79	0.16	1.05	1	2.07	0.23	1.55	0.15	2.06	0.63	2.59	0.13	1.23	0.46	2.08	0.23	1.97	0.21	1.7	0.12	2.04	0.36	1.56	0.04	1.7	0.3	1.76	0.24	1.57	0.43	1.66	0.34	1.81	0.19	1.59	0.41	1.63	0.37	1.57	0.43	0.92
Haemaphysalis yeni	1.67	0.33	3.73	0.62	0.83	0.14	0.58	0.1	1.81	0.17	1.03	1	1.54	0.3	1.74	0.43	2.23	0.7	2.05	0.23	1.79	0.34	1.52	0.34	1.79	0.55	1.55	0.12	1.91	0.58	1.38	0.13	1.58	0.42	1.63	0.37	1.64	0.36	1.71	0.29	1.66	0.34	1.64	0.36	1.49	0.51	1.62	0.38	1.15
Haemaphysalis megaspinosa	1.62	0.38	3.48	0.65	0.76	0.18	0.62	0.32	1.82	0.17	1.01	1	1.93	0.27	1.63	0.18	2.19	0.56	2.57	0.1	1.25	0.57	1.89	0.3	2.06	0.16	1.65	0.13	1.98	0.29	1.69	0.05	1.69	0.31	1.77	0.22	1.58	0.42	1.67	0.33	1.72	0.28	1.52	0.48	1.6	0.4	1.66	0.34	0.75
Haemaphysalis eleonorae	1.59	0.41	3.2	0.9	1.04	0.18	0.46	0.22	1.92	0.23	0.85	1	2.18	0.4	1.24	0.18	1.4	0.75	2.15	0.32	1.19	0.88	1.56	0.38	1.64	0.61	1.56	0.19	1.88	0.55	1.49	0.08	1.65	0.35	1.77	0.23	1.65	0.35	1.72	0.28	1.58	0.42	1.57	0.43	1.41	0.59	1.36	0.64	0.61
Haemaphysalis novaeguineae	1.67	0.33	3.61	0.76	0.68	0.22	0.57	0.17	1.65	0.22	1.13	1	1.93	0.33	1.43	0.3	2.02	0.63	1.99	0.27	1.7	0.3	1.6	0.4	1.93	0.44	1.49	0.14	1.65	0.83	1.27	0.25	1.59	0.41	1.72	0.28	1.41	0.59	1.68	0.32	1.63	0.38	1.62	0.38	1.5	0.5	1.5	0.5	0.68
Haemaphysalis longicornis	1.63	0.37	3.78	0.63	0.65	0.19	0.6	0.15	1.71	0.23	1.07	1	1.76	0.33	1.76	0.15	2.22	0.61	2.29	0.1	1.59	0.74	1.37	0.3	1.84	0.56	1.5	0.09	1.82	0.59	1.45	0.14	1.7	0.3	1.68	0.32	1.59	0.41	1.67	0.33	1.72	0.28	1.44	0.56	1.52	0.48	1.57	0.43	1.11
Ixodes kohlsi	1.6	0.4	3.01	0.79	0.94	0.4	0.65	0.21	1.69	0.26	1.05	1	1.55	0.42	1.43	0.6	2.43	0.77	1.96	0.26	1.62	0.99	1.17	0.22	1.63	0.67	1.33	0.38	2.06	0.77	1.1	0.06	1.71	0.29	1.6	0.4	1.38	0.62	1.76	0.24	1.62	0.38	1.77	0.22	1.34	0.66	1.55	0.45	0.49
Ixodes ornithorhynchi	1.61	0.39	2.33	0.84	1.05	0.52	0.94	0.32	1.63	0.45	0.92	1	1.89	0.3	1.42	0.39	1.75	1.09	1.54	0.37	1.33	1.43	1.19	0.05	1.71	0.66	1.48	0.16	1.48	0.52	1.74	0.26	1.78	0.22	1.48	0.52	1.55	0.45	1.58	0.42	1.54	0.46	1.71	0.29	1.46	0.54	1.45	0.55	0.85
Ixodes anatis	1.57	0.43	3.44	0.75	1.01	0.18	0.53	0.09	1.75	0.4	0.85	1	1.82	0.2	1.7	0.28	1.55	0.75	1.65	0.27	2.31	0.74	0.91	0.04	1.47	0.73	1.57	0.23	1.71	0.86	1.2	0.23	1.75	0.25	1.67	0.33	1.84	0.16	1.63	0.37	1.5	0.5	1.6	0.4	1.5	0.5	1.38	0.62	1.26
Ixodes loricatus	1.52	0.48	2.64	0.82	1.3	0.38	0.56	0.29	1.67	0.31	1.02	1	1.61	0.54	1.24	0.61	1.68	1.38	1.91	0.3	1.47	1.22	1.06	0.25	1.81	0.69	1.23	0.27	2.06	0.74	0.91	0.29	1.64	0.36	1.57	0.43	1.4	0.6	1.4	0.6	1.57	0.43	1.52	0.48	1.3	0.7	1.69	0.31	0.53
Ixodes pacificus	1.62	0.38	3.19	0.79	1.05	0.21	0.52	0.23	1.66	0.24	1.1	1	2.16	0.16	1.16	0.53	2.15	0.75	1.89	0.34	2.02	0.92	0.78	0.28	1.69	0.49	1.53	0.29	1.97	0.41	1.51	0.12	1.71	0.29	1.45	0.55	1.65	0.35	1.65	0.35	1.7	0.3	1.61	0.39	1.54	0.46	1.61	0.39	0.84
Ixodes vespertilionis	1.6	0.41	3.13	0.7	0.93	0.4	0.64	0.19	1.41	0.42	1.16	1	1.53	0.29	1.51	0.68	2.26	0.74	2.2	0.13	1.45	1.03	1.33	0.18	1.59	0.69	1.59	0.14	2.13	0.53	1.28	0.05	1.54	0.46	1.33	0.67	1.56	0.44	1.67	0.33	1.68	0.32	1.69	0.31	1.33	0.67	1.53	0.47	1.14
Ixodes cornuatus	1.64	0.36	2.71	0.99	1.17	0.31	0.52	0.29	1.82	0.26	0.91	1	2.15	0.26	1.04	0.56	1.63	0.69	1.97	0.34	1.59	1.13	1.18	0.1	1.76	0.56	1.4	0.28	1.71	0.5	1.5	0.29	1.67	0.33	1.6	0.4	1.68	0.32	1.68	0.32	1.61	0.39	1.53	0.47	1.45	0.55	1.57	0.43	0.6
Ixodes trichosuri	1.63	0.37	2.81	1.08	1.19	0.16	1.53	0.22	1.9	0.23	0.87	1	2.06	0.42	1.07	0.46	1.52	1.12	1.66	0.28	1.72	0.89	1.22	0.17	1.98	0.72	1.07	0.23	1.92	1.2	0.72	0.16	1.67	0.33	1.61	0.39	1.72	0.28	1.7	0.3	1.59	0.41	1.69	0.31	1.52	0.47	1.61	0.39	0.63
Ixodes myrmecobii	1.68	0.32	2.76	0.99	1.21	0.23	0.5	0.31	1.96	0.2	0.84	1	1.92	0.4	1.18	0.5	1.48	0.93	1.79	0.29	1.6	1.12	1.07	0.21	1.66	0.48	1.76	0.1	1.73	0.55	1.41	0.31	1.62	0.38	1.54	0.46	1.66	0.34	1.6	0.4	1.59	0.41	1.52	0.48	1.55	0.45	1.57	0.43	0.57
Ixodes hirsti	1.73	0.27	2.91	0.92	1.08	0.21	0.59	0.28	1.78	0.15	1.07	1	2.21	0.23	1.22	0.34	2.2	0.48	1.96	0.19	2.04	0.94	0.86	0.16	2	0.64	1.15	0.2	2.03	0.73	1.09	0.16	1.62	0.38	1.53	0.47	1.78	0.22	1.64	0.36	1.68	0.32	1.42	0.58	1.46	0.54	1.77	0.23	0.65
Ixodes confusus	1.61	0.39	2.82	1.03	1.35	0.15	0.45	0.2	1.83	0.23	0.94	1	2.16	0.45	1.04	0.35	1.63	0.82	1.65	0.29	1.45	1.2	1.2	0.14	1.57	0.86	1.33	0.24	1.65	0.78	1.33	0.24	1.69	0.31	1.64	0.36	1.71	0.29	1.64	0.36	1.54	0.46	1.59	0.41	1.55	0.45	1.49	0.51	0.67
Ixodes nipponensis	1.64	0.36	3.52	0.76	0.93	0.27	0.41	0.12	1.79	0.17	1.04	1	1.77	0.21	1.67	0.35	2.21	0.7	1.86	0.22	2.51	0.65	0.65	0.19	1.82	0.62	1.42	0.15	1.49	0.8	1.37	0.34	1.64	0.36	1.61	0.39	1.56	0.44	1.64	0.36	1.62	0.38	1.7	0.3	1.34	0.66	1.62	0.38	0.93
Ixodes pavlovskyi	1.67	0.33	3.53	0.79	0.89	0.18	0.43	0.18	1.7	0.21	1.09	1	1.86	0.32	1.44	0.39	2.13	0.77	2.01	0.22	2.21	0.9	0.64	0.26	1.8	0.5	1.48	0.22	1.83	0.39	1.56	0.22	1.75	0.25	1.59	0.41	1.61	0.39	1.65	0.35	1.65	0.35	1.81	0.19	1.4	0.6	1.65	0.35	0.88
Ixodes acutitarsus	1.65	0.35	3.63	0.55	1.02	0.26	0.44	0.09	1.72	0.23	1.06	1	2.06	0.16	1.31	0.48	2.19	0.93	1.8	0.28	1.78	0.91	1.05	0.25	1.58	0.63	1.71	0.08	1.86	0.41	1.45	0.29	1.79	0.21	1.38	0.63	1.7	0.3	1.72	0.28	1.65	0.35	1.62	0.38	1.46	0.54	1.56	0.44	1
Ixodes ovatus	1.6	0.4	3.08	0.69	1.04	0.38	0.65	0.16	1.54	0.36	1.09	1	1.39	0.5	1.75	0.36	2.32	1.11	1.46	0.15	1.55	1.04	1.18	0.23	1.41	0.71	1.66	0.21	1.33	0.99	1.38	0.3	1.66	0.34	1.45	0.55	1.27	0.73	1.68	0.32	1.63	0.37	1.55	0.45	1.48	0.52	1.44	0.56	0.95
Ixodes (Pholeoixodes) sp.	1.48	0.52	2.6	0.71	1.07	0.78	0.6	0.23	1.39	0.53	1.08	1	1.52	0.44	1.36	0.68	1.81	1.05	1.96	0.23	1.42	1.12	1.15	0.3	1.49	0.78	1.52	0.21	1.54	0.87	1.4	0.19	1.55	0.45	1.26	0.74	1.52	0.48	1.5	0.5	1.56	0.44	1.63	0.37	1.23	0.77	1.4	0.6	1.06
Ixodes fecialis	1.64	0.36	2.74	0.91	1.19	0.41	0.5	0.25	1.79	0.22	0.99	1	1.94	0.26	1.32	0.48	1.92	0.83	1.38	0.29	1.5	1.17	1.22	0.11	1.67	0.8	1.33	0.2	1.77	0.62	1.31	0.31	1.7	0.3	1.43	0.57	1.48	0.52	0.56	0.44	1.57	0.43	1.67	0.33	1.48	0.52	1.44	0.56	0.6
Ixodes woyliei	1.59	0.41	3.02	0.97	1.03	0.22	0.5	0.25	1.66	0.33	1.01	1	2	0.36	1.15	0.49	1.78	0.95	2	0.19	1.38	0.94	1.48	0.2	1.86	0.36	1.62	0.16	1.63	0.73	1.47	0.16	1.68	0.32	1.58	0.42	1.45	0.55	1.59	0.41	1.52	0.48	1.63	0.37	1.36	0.64	1.79	0.21	0.49
Ixodes barkeri	1.65	0.35	2.59	0.97	0.96	0.45	0.78	0.25	1.76	0.34	0.9	1	1.69	0.39	1.37	0.55	1.67	0.89	1.78	0.38	1.76	1.07	1.02	0.15	1.71	0.53	1.49	0.26	1.33	0.8	1.51	0.36	1.72	0.28	1.45	0.55	1.55	0.45	1.64	0.36	1.61	0.39	1.78	0.22	1.38	0.62	1.62	0.38	0.66
Ixodes australiensis	1.69	0.31	3.1	0.98	0.93	0.23	0.5	0.27	1.82	0.28	0.9	1	1.55	0.35	1.63	0.47	1.47	1.12	1.87	0.33	1.44	1.11	1.28	0.17	1.45	0.75	1.53	0.27	1.39	0.7	1.65	0.26	1.69	0.31	1.52	0.48	1.65	0.35	1.65	0.35	1.5	0.5	1.58	0.42	1.66	0.34	1.51	0.49	0.59
Ixodes uriae	1.57	0.43	2.59	0.89	0.92	0.45	0.9	0.24	1.59	0.44	0.98	1	1.63	0.72	1.17	0.49	1.48	1.18	1.57	0.55	1.7	1.35	0.79	0.16	1.61	0.84	1.31	0.24	1.69	1.08	0.69	0.54	1.59	0.41	1.48	0.52	1.29	0.71	1.68	0.32	1.4	0.6	1.68	0.32	1.29	0.71	1.39	0.61	0.64
Ixodes persulcatus	1.65	0.35	3.44	0.73	0.98	0.2	0.46	0.2	1.71	0.23	1.06	1	1.79	0.33	1.59	0.3	2.02	0.91	1.87	0.33	2.29	0.62	0.97	0.12	1.7	0.56	1.54	0.2	1.97	0.33	1.48	0.22	1.62	0.38	1.69	0.31	1.73	0.27	1.62	0.38	1.58	0.42	1.49	0.51	1.56	0.44	1.55	0.45	0.85
Ixodes scapularis	1.66	0.34	3.48	0.72	1.03	0.19	0.42	0.16	1.72	0.21	1.07	1	1.66	0.29	1.66	0.39	2.11	0.61	1.9	0.23	2.15	0.46	1.23	0.15	1.61	0.58	1.65	0.16	1.56	0.39	1.89	0.17	1.73	0.27	1.52	0.48	1.71	0.29	1.64	0.36	1.63	0.38	1.53	0.47	1.59	0.41	1.62	0.28	0.97
Ixodes ricinus	1.65	0.35	2.98	0.78	1.05	0.25	0.65	0.29	1.71	0.26	1.03	1	2.07	0.38	1.03	0.52	1.85	0.95	1.76	0.27	2.16	0.84	0.84	0.16	1.95	0.63	1.26	0.16	2	0.88	0.88	0.25	1.55	0.45	1.38	0.62	1.23	0.77	1.73	0.27	1.51	0.49	1.62	0.38	1.41	0.59	1.45	0.55	0.49
Ixodes crenulatus	1.59	0.41	2.73	0.72	1.17	0.32	0.7	0.36	1.6	0.33	1.06	1	1.94	0.26	1.25	0.55	2.06	1.04	1.88	0.15	1.61	0.99	1.28	0.12	1.58	0.65	1.49	0.28	2.05	0.31	1.64	0	1.7	0.3	1.51	0.49	1.46	0.54	1.53	0.47	1.55	0.45	1.66	0.34	1.32	0.68	1.63	0.37	0.46
Ixodes columnae	1.66	0.34	3.66	0.58	1.14	0.12	0.31	0.19	1.73	0.2	1.07	1	1.82	0.21	1.54	0.42	2.03	0.76	2.05	0.36	2.2	0.71	0.94	0.16	1.64	0.68	1.46	0.21	2.12	0.41	1.29	0.18	1.76	0.24	1.61	0.39	1.72	0.28	1.71	0.29	1.69	0.31	1.62	0.38	1.53	0.47	1.54	0.46	0.95
Ixodes kuntzi	1.65	0.35	3.68	0.58	1.13	0.13	0.28	0.19	1.73	0.2	1.07	1	1.84	0.21	1.52	0.42	2.06	0.73	2.06	0.36	2.21	0.7	0.93	0.16	1.56	0.76	1.45	0.22	2.09	0.41	1.33	0.17	1.75	0.25	1.61	0.39	1.72	0.28	1.72	0.28	1.69	0.31	1.61	0.31	1.53	1.47	1.54	0.46	0.94
Ixodes sinensis	1.64	0.36	3.48	0.76	0.98	0.23	0.4	0.15	1.8	0.15	1.05	1	1.72	0.21	1.65	0.42	2.15	0.71	1.91	0.22	2.44	0.69	0.69	0.19	1.86	0.61	1.39	0.14	1.56	0.78	1.33	0.33	1.65	0.35	1.57	0.43	1.52	0.48	1.63	0.37	1.62	0.38	1.69	0.31	1.41	0.59	1.55	0.45	0.9
Ixodes nuttallianus	1.57	0.43	2.95	0.87	1.02	0.38	0.58	0.2	1.49	0.44	1.07	1	1.73	0.58	1.32	0.38	1.73	0.84	2	0.32	1.31	1.1	1.28	0.31	1.4	0.73	1.73	0.13	1.66	1.09	1.09	0.16	1.54	0.46	1.43	0.57	1.5	0.5	1.63	0.37	1.64	0.36	1.54	0.46	1.38	0.62	1.58	0.42	1.1
Ixodes simplex	1.62	0.38	3.35	0.68	0.89	0.31	0.6	0.17	1.46	0.41	1.12	1	1.69	0.17	1.56	0.58	2.05	1.04	2.03	0.23	1.44	0.97	1.41	0.18	1.71	0.68	1.47	0.14	1.74	0.58	1.57	0.12	1.69	0.31	1.46	0.54	1.59	0.41	1.56	0.44	1.65	0.35	1.67	0.33	1.4	0.6	1.67	0.33	1.07
Ixodes granulatus	1.68	0.32	3.63	0.85	0.76	0.17	0.4	0.19	1.69	0.24	1.07	1	1.84	0.16	1.45	0.55	1.95	0.6	2.27	0.29	1.64	0.86	1.46	0.04	1.53	0.61	1.73	0.14	2.03	0.66	1.13	0.18	1.63	0.37	1.52	0.48	1.62	0.38	1.69	0.31	1.6	0.4	1.67	0.33	1.7	0.3	1.66	0.34	0.92
Ixodes angustus	1.58	0.42	2.79	0.76	1.17	0.38	0.69	0.2	1.43	0.44	1.13	1	1.68	0.3	1.43	0.58	1.84	0.96	1.94	0.23	1.44	1.02	1.25	0.3	1.29	1.19	1.25	0.27	1.5	0.65	1.5	0.35	1.61	0.29	1.18	0.82	1.67	0.33	1.47	0.53	1.58	0.42	1.56	0.44	1.38	0.62	1.58	0.42	1.04
Ixodes rubicundus	1.67	0.33	3.36	0.59	0.98	0.22	0.67	0.18	1.69	0.2	1.11	1	2.14	0.2	1.19	0.47	2.07	0.65	2.15	0.23	1.91	0.87	1.04	0.17	1.91	0.62	1.29	0.18	1.96	0.49	1.33	0.21	1.67	0.33	1.61	0.39	1.57	0.43	1.7	0.3	1.65	0.35	1.56	0.44	1.47	0.53	1.81	0.19	0.39
Ixodes tasmani	1.6	0.4	2.76	0.88	1.31	0.24	0.46	0.34	1.79	0.29	0.92	1	2.17	0.13	1.25	0.46	1.74	1.08	1.72	0.22	1.45	1	1.3	0.25	1.5	0.62	1.58	0.29	1.54	0.41	1.95	0.1	1.72	0.28	1.52	0.48	1.7	0.3	1.64	0.36	1.59	0.41	1.57	0.43	1.63	0.38	1.58	0.42	0.72
Ixodes holocyclus	1.53	0.47	2.77	0.97	0.97	0.46	0.72	0.12	1.73	0.41	0.86	1	2.1	0.39	1.13	0.39	1.36	0.82	1.41	0.39	1.71	0.94	1.12	0.24	1.2	0.82	1.48	0.5	1.52	1.24	0.69	0.55	1.64	0.36	1.61	0.39	1.41	0.59	1.7	0.3	1.51	0.49	1.57	0.43	1.21	0.79	1.39	0.61	0.61
Ixodes hexagonus	1.51	0.49	2.57	0.77	1.06	0.59	0.79	0.21	1.44	0.58	0.98	1	1.7	0.34	1.19	0.77	1.79	1.2	1.77	0.24	1.78	1.18	0.89	0.14	1.32	0.86	1.52	0.3	1.38	0.9	1.57	0.14	1.6	0.4	1.32	0.68	1.45	0.55	1.51	0.49	1.51	0.49	1.42	0.58	1.18	0.82	1.5	0.5	1.08
Ixodes trianguliceps	1.59	0.41	2.8	0.86	0.97	0.31	0.73	0.33	1.57	0.35	1.08	1	1.74	0.38	1.43	0.45	1.82	0.94	2.25	0.26	1.92	0.62	1.24	0.23	1.55	0.56	1.68	0.22	2.13	0.68	1.11	0.09	1.65	0.35	1.58	0.42	1.52	0.48	1.66	0.34	1.58	0.42	1.78	0.22	1.36	0.64	1.76	0.24	0.44
Rhipicephalus rutilus	1.63	0.37	3.85	0.58	0.93	0.15	0.38	0.1	1.7	0.22	1.07	1	1.79	0.14	1.79	0.28	2.09	0.45	2.3	0.23	1.61	0.58	1.65	0.16	1.61	0.58	1.64	0.17	1.93	0.54	1.44	0.09	1.66	0.34	1.64	0.36	1.64	0.36	1.65	0.35	1.65	0.35	1.41	0.59	1.75	0.25	1.59	0.41	1
Rhipicephalus sanguineus	1.63	0.37	3.9	0.67	0.74	0.18	0.4	0.11	1.69	0.24	1.06	1	1.6	0.19	1.9	0.3	2.03	0.56	2.34	0.13	1.69	0.65	1.58	0.08	1.73	0.34	1.76	0.17	1.83	0.43	1.65	0.09	1.76	0.24	1.85	0.15	1.62	0.38	1.7	0.3	1.65	0.35	1.61	0.39	1.62	0.38	1.54	0.46	0.9
Rhipicephalus turanicus	1.62	0.38	3.82	0.59	0.84	0.17	0.44	0.14	1.68	0.27	1.05	1	1.68	0.37	1.68	0.26	1.9	0.48	2.41	0.22	1.81	0.38	1.62	0.19	1.62	0.63	1.45	0.3	1.82	0.64	1.45	0.09	1.66	0.34	1.64	0.36	1.56	0.44	1.63	0.37	1.64	0.36	1.59	0.41	1.74	0.26	1.63	0.37	0.96
Rhipicephalus linnaei	1.66	0.34	4.29	0.44	0.78	0.08	0.34	0.08	1.71	0.23	1.06	1	1.51	0.32	2.07	0.11	1.99	0.61	2.31	0.13	1.79	0.29	1.64	0.29	1.71	0.52	1.62	0.15	1.91	0.52	1.5	0.07	1.43	0.57	1.84	0.16	1.65	0.35	1.73	0.27	1.72	0.28	1.65	0.35	1.83	0.17	1.47	0.53	1.87
Rhipicephalus camicasi	1.54	0.46	2.97	0.88	0.93	0.41	0.6	0.21	1.65	0.32	1.03	1	1.88	0.3	1.36	0.46	2.04	0.79	2.1	0.18	1.81	0.66	1.37	0.16	1.29	0.67	1.79	0.25	2.03	0.43	1.48	0.06	1.59	0.41	1.81	0.19	1.48	0.52	1.67	0.33	1.56	0.44	1.65	0.35	1.37	0.63	1.41	0.59	0.41
Rhipicephalus appendiculatus	1.58	0.42	3.14	0.75	0.94	0.37	0.55	0.26	1.79	0.31	0.9	1	2.3	0.37	1.19	0.15	1.41	0.88	2.17	0.37	1.48	1.15	1.1	0.27	1.83	0.57	1.33	0.27	1.75	0.35	1.54	0.35	1.62	0.38	1.69	0.31	1.59	0.41	1.63	0.37	1.54	0.46	1.68	0.32	1.52	0.48	1.32	0.68	0.47
Rhipicephalus pumilio	1.61	0.39	2.85	0.89	0.96	0.35	0.72	0.23	1.61	0.33	1.07	1	1.9	0.44	1.29	0.36	2.03	0.64	2.24	0.23	1.83	0.69	1.28	0.2	1.27	0.53	1.96	0.24	1.79	0.64	1.5	0.07	1.5	0.5	1.75	0.25	1.43	0.57	1.57	0.43	1.55	0.45	1.62	0.38	1.38	0.62	1.58	0.42	0.45
Rhipicephalus haemaphysaloides	1.67	0.33	3.65	0.66	0.84	0.19	0.59	0.07	1.66	0.21	1.14	1	1.77	0.19	1.77	0.27	2.03	0.62	2.26	0.18	1.9	0.54	1.36	0.19	1.67	0.3	1.93	0.11	1.81	0.42	1.58	0.19	1.59	0.41	1.48	0.52	1.5	0.5	1.7	0.3	1.68	0.32	1.68	0.32	1.59	0.41	1.5	0.5	0.98
Rhipicephalus bursa	1.68	0.32	3.72	0.56	0.97	0.18	0.39	0.18	1.77	0.17	1.06	1	2.1	0.13	1.59	0.19	2	0.6	2.07	0.22	1.96	0.6	1.28	0.15	1.58	0.42	1.86	0.14	1.53	0.49	1.83	0.15	1.59	0.41	1.69	0.31	1.83	0.17	1.69	0.31	1.65	0.35	1.54	0.46	1.55	0.45	1.53	0.47	0.95
Rhipicephalus zambeziensis	1.5	0.5	3.14	0.83	0.95	0.29	0.6	0.18	1.8	0.31	0.89	1	2.16	0.39	1.18	0.26	1.68	0.66	2.16	0.31	1.48	1.05	1.14	0.33	1.55	0.58	1.67	0.19	1.76	0.54	1.29	1.41	1.61	0.39	1.57	0.43	1.44	0.56	1.66	0.34	1.59	0.41	1.6	0.4	1.41	0.59	1.1	0.9	0.49
Rhipicephalus simus	1.52	0.48	2.89	0.9	1.06	0.39	0.5	0.27	1.73	0.4	0.87	1	1.76	0.51	1.49	0.24	1.87	0.8	2.07	0.29	1.85	0.55	1.4	0.2	1.42	0.78	1.63	0.17	1.84	0.89	1.14	0.13	1.53	0.47	1.57	0.43	1.52	0.48	1.6	0.4	1.49	0.51	1.55	0.45	1.47	0.53	1.39	0.61	0.58
Rhipicephalus maculatus	1.54	0.46	2.63	0.94	1.05	0.38	0.66	0.34	1.69	0.42	0.88	1	1.71	0.39	1.36	0.54	1.71	0.94	1.99	0.33	1.36	0.85	1.36	0.43	1.31	0.67	1.66	0.35	1.76	0.59	1.33	0.32	1.5	0.5	1.5	0.5	1.43	0.57	1.56	0.44	1.57	0.43	1.6	0.4	1.31	0.69	1.63	0.37	0.5
Rhipicephalus evertsi	1.64	0.36	3.54	0.57	1.11	0.15	0.46	0.18	1.68	0.23	1.09	1	1.85	0.4	1.23	0.52	2.29	0.5	2	0.19	1.89	0.76	1.16	0.18	1.79	0.36	1.75	0.1	1.69	0.43	1.77	0.11	1.53	0.47	1.59	0.41	1.72	0.28	1.58	0.42	1.62	0.38	1.45	0.55	1.47	0.53	1.51	0.49	0.91
Rhipicephalus microplus	1.71	0.29	3.98	0.55	0.87	0.09	0.38	0.13	1.75	0.15	1.11	1	2.02	0.3	1.38	0.3	1.79	0.44	2.64	0.24	2.22	0.52	1.09	0.17	1.75	0.44	1.6	0.22	1.56	0.6	1.7	0.14	1.63	0.37	1.66	0.34	1.75	0.25	1.71	0.29	1.65	0.35	1.65	0.35	1.71	0.29	1.22	0.78	0.86
Rhipicephalus decoloratus	1.74	0.26	3.89	0.61	0.94	0.14	0.33	0.1	1.75	0.11	1.14	1	1.84	0.24	1.55	0.37	2.1	0.61	1.36	0.11	1.98	0.45	1.44	0.12	1.45	0.21	2.23	0.11	1.63	0.31	2.02	0.04	1.66	0.34	1.78	0.22	1.67	0.33	1.71	0.29	1.74	0.26	1.68	0.32	1.65	0.35	1.5	0.5	0.89
Rhipicephalus annulatus	1.69	0.31	3.98	0.72	0.82	0.2	0.21	0.07	1.97	0.17	0.86	1	2.15	0.25	1.55	0.05	1.43	0.77	2.18	0.34	1.76	0.88	1.24	0.12	1.58	0.74	1.3	0.39	2	0.39	1.55	0.06	1.72	0.28	1.76	0.24	1.85	0.15	1.79	0.21	1.6	0.4	1.64	0.36	1.9	0.1	1.25	0.75	1.25
Rhipicephalus geigyi	1.6	0.4	3.59	0.86	0.91	0.27	0.25	0.13	1.85	0.29	0.86	1	2.62	0.28	0.97	0.14	1.05	1.12	1.5	0.45	1.58	0.74	1.58	0.09	1.13	0.76	1.56	0.55	1.89	0.32	1.37	0.42	1.73	0.27	1.6	0.4	1.74	0.26	1.73	0.27	1.62	0.38	1.4	0.6	1.7	0.3	1.2	0.8	0.71
Rhipicephalus australis	1.72	0.28	3.95	0.65	0.84	0.1	0.34	0.12	1.68	0.17	1.14	1	1.88	0.35	1.61	0.16	1.73	0.53	2.67	0.15	2.02	0.75	1.14	0.09	1.58	0.59	1.61	0.22	1.61	0.51	1.66	0.23	1.64	0.36	1.7	0.3	1.77	0.23	1.7	0.3	1.66	0.34	1.72	0.28	1.7	0.3	1.32	0.68	0.86
Rhipicephalus secundus	1.58	0.42	3.48	0.65	1.21	0.17	0.43	0.06	1.76	0.36	0.89	1	2.04	0.33	1.26	0.37	1.5	0.91	1.95	0.17	1.64	0.76	1.38	0.22	1.71	0.59	1.47	0.24	1.87	0.52	1.61	0	1.57	0.43	1.73	0.27	1.64	0.36	1.74	0.26	1.48	0.52	1.46	0.54	1.61	0.39	1.27	0.73	1.26
Rhipicentor nuttalli	1.75	0.25	4.17	0.33	0.75	0.18	0.48	0.09	1.68	0.17	1.15	1	1.74	0.24	1.94	0.08	2.04	0.67	2.19	0.22	1.9	0.5	1.52	0.08	1.89	0.42	1.63	0.06	1.62	0.45	1.85	0.08	1.58	0.42	1.76	0.24	1.87	0.13	1.69	0.31	1.75	0.25	1.66	0.34	1.75	0.25	1.66	0.34	1.98
[truncated: 13 more columns]
